# Supplementary material for: Development of a Protocol for Anaerobic Preparation and Banking of Fecal Microbiota Transplantation Material: Evaluation of Bacterial Richness in the Cultivated Fraction
Source: Microorganisms. 2023 Dec 1;11(12):2901. doi: 10.3390/microorganisms11122901 (PMC10745795; doi:10.3390/microorganisms11122901)
Supplement: Supplementary file 1 [file microorganisms-11-02901-s001.zip]

Archive with 3 entries (3 files):
- microorganisms-2684343-Supplementary material 1.pdf
- microorganisms-2684343-Supplementary material 2.mp4
- microorganisms-2684343-Supplementary material 3.pdf
